# Supplementary material for: Changes in Parents’ COVID-19 Vaccine Hesitancy for Children Aged 3–17 Years before and after the Rollout of the National Childhood COVID-19 Vaccination Program in China: Repeated Cross-Sectional Surveys
Source: Vaccines (Basel). 2022 Sep 6;10(9):1478. doi: 10.3390/vaccines10091478 (PMC9502861; doi:10.3390/vaccines10091478)
Supplement: Supplementary file 1 [file vaccines-10-01478-s001.zip]

Archive with 1 entries (1 files):
- vaccines-1859460-supplementary.pdf
